# Supplementary material for: A Genomic Approach to Delineating the Occurrence of Scoliosis in Arthrogryposis Multiplex Congenita
Source: Genes (Basel). 2021 Jul 8;12(7):1052. doi: 10.3390/genes12071052 (PMC8305424; doi:10.3390/genes12071052)
Supplement: Supplementary file 1 [file genes-12-01052-s001.zip]

Archive with 1 entries (1 files):
- genes-1244721-supplementary.pdf
